# Supplementary material for: Factors associated with poor compliance amongst hospitalized, predominantly adolescent pediatric Crohn’s disease patients
Source: Ann Med. 2022 Mar 30;54(1):886–92. doi: 10.1080/07853890.2022.2057582 (PMC8973387; doi:10.1080/07853890.2022.2057582)
Supplement: Supplemental Material [file IANN_A_2057582_SM4326.xlsx]

## Sheet: Sheet1
	Diagnosis	ICD-10 code	Procedure	ICD 10 procedure codes
	Crohns disease diagnoses	K50.x	Ileostomy	0D1B0Z4, 0D1B4Z4, 0D1B474
	Non-compliance	Z91.19, Z91.14, Z91.11, Z91.128, Z91.120	SI to SI anastomosis	0D1B0ZB
	Smoking	Z72.0, Z87.891, F17.2x	SI to LI anastomosis	0D1B0ZN
	Cannabis use	F12.1x, F12.9x, F12.2x	ileocecectomy - lap	0DBC0ZZ, 0D1B4ZH, 0DBB4ZZ, 0DBH4ZZ, 0DTB4ZZ, 0DTC4ZZ, 0DTH4ZZ
	Steroid use	Z79.52, Z79.241	Exp lap	07BB0ZX, 07BB4ZZ, 0WJG4ZZ, 0WJP0ZZ, 0WJP4ZZ, 0DJW4ZZ
	Mental health diagnoses		Pouch	0D1B4ZQ
	Depression	F32.x, F33.x	Colostomy	0D1N0Z4, 0D1N4Z4
	Bipolar disorders	F31.x	LGI dilation	0D7P8ZZ
	Schizoaffective disorder	F25.x	Anal dilatation	0D7Q7ZZ, 0D7Q8DZ, 0D7Q8ZZ
	Schizophrenia	F20.x	NG tube	0D9670Z, 0D928ZX, 0D967ZZ, 0D9A70Z
	Anxiety	F41.x, F40.8	Perc drainage	0D9P30Z, 0D9P3ZZ, 0D9W30Z, 0W9F30Z, 0W9F3ZZ, 0W9G30Z, 0W9G3ZX, 0W9G3ZZ, 0W9G4ZZ, 0W9J30Z, 0W9J3ZZ
	Autism	F84.x	Perianal abscess drain	0D9Q00Z, 0D9Q0ZZ, 0D9Q30Z, 0D9Q3ZZ, 0D9Q7ZZ, 0D9Q8ZZ, 0D9QX0Z, 0D9QXZZ, 0H98XZX, 0H98XZZ, 0W9M0ZX
	Attention deficit and hyperactivity disorder	F90.x	Gastrectomy	0DB60ZZ
	Disease complications		SB resection - open	0DB80ZZ, 0DBA0ZZ
	Intestinal obstruction	K56.6x	SB resection - lap	0DBA4ZZ
	Abdominal abscess	K65.1, K68.19, K68.12	ileocecectomy - open	, 0DTC0ZZ 0DBB0ZZ, 0DBH0ZZ, 0DTB0ZZ, 0DTH0ZZ
	Perianal abscess	K61.x	Partial colectomy - lap	0DBE4ZZ, 0DBL4ZZ
	Intestinal perforation	K63.1, K26.x	Rt Hemi - lap	0DBF4ZZ, 0DBK4ZZ, 0DTF4ZZ
	Gastrointestinal infections		Lt hemi lap	0DBG4ZZ, 0DTG4ZZ
	Clostridiodes difficile infection	A04.7x	Lap Appendicectomy	0DBJ4ZZ, 0DTJ4ZZ
	Salmonella	A02.0	Rt hemi open	0DBK0ZZ, 0DTF0ZZ, 0DTK0ZZ
	E.Coli	A04.(0,1,2,3,4)	Partial colectomy - open	0DBL0ZZ, 0DTL0ZZ
	Campylobacter	A04.5	Sigmoidectomy - open	0DBN0ZZ, 0DBP0ZZ, 0DTN0ZZ
	Other bacterial infections	A04, A04.9	Sigmoidectomy - lap	0DBN4ZZ, 0DTN4ZZ
	Other viral infections	A08.x	Adhesiolysis	0DN80ZZ, 0DNB4ZZ, 0DNN4ZZ, 0DNW4ZZ, 0DNK4ZZ
			Stricturoplasty	0DQB0ZZ, 0DQB4ZZ, 0DQE0ZZ, 0DQP0ZZ, 0DQP4ZZ, 0DQ84ZZ
			TAC open	0DTE0ZZ
			TAC lap	0DTE4ZZ
			Lt hemi open	0DTG0ZZ, 0DTM0ZZ
			Open appy	0DTJ0ZZ
			Stome revision	0WQFXZ2
			Intraoperative endoscopy	0DJD4ZZ
														0W9N0ZZ
